# Supplementary material for: The Genes of Freedom: Genome-Wide Insights into Marronage, Admixture and Ethnogenesis in the Gulf of Guinea
Source: Genes (Basel). 2021 May 28;12(6):833. doi: 10.3390/genes12060833 (PMC8229774; doi:10.3390/genes12060833)
Supplement: Supplementary file 1 [file genes-12-00833-s001.zip]

Archive with 2 entries (2 files):
- Almeida_et_al2021_Supplementary_Tables.xlsx
- Supplementary_Figures.pdf
